# Supplementary material for: Acceptance of a Text Messaging Vaccination Reminder and Recall System in Malaysia’s Healthcare Sector: Extending the Technology Acceptance Model
Source: Vaccines (Basel). 2023 Aug 6;11(8):1331. doi: 10.3390/vaccines11081331 (PMC10458098; doi:10.3390/vaccines11081331)
Supplement: Supplementary file 1 [file vaccines-11-01331-s001.zip]

Archive with 1 entries (1 files):
- vaccines-2490569-supplementary.pdf
